# Supplementary material for: Enhanced Catalytic Activity of CuO@CuS Core–Shell Structure for Highly Efficient HER Application
Source: Nanomaterials (Basel). 2024 Dec 3;14(23):1941. doi: 10.3390/nano14231941 (PMC11644029; doi:10.3390/nano14231941)
Supplement: Supplementary file 1 [file nanomaterials-14-01941-s001.zip]

Archive with 1 entries (1 files):
- nanomaterials-3342797-supplementary.pdf
